# Supplementary material for: A high-quality, long-read genome assembly of the endangered ring-tailed lemur (Lemur catta)
Source: Gigascience. 2022 Apr 1;11:giac026. doi: 10.1093/gigascience/giac026 (PMC8975718; doi:10.1093/gigascience/giac026)
Supplement: giac026_Supplemental_Files [file giac026_supplemental_files.zip]

Archive with 2 entries (2 files):
- Additional_File_1.docx
- LemurCattaRef_Supplementary_Material_18022022.docx
